# Supplementary material for: Raman Spectroscopic Imaging of Human Bladder Resectates towards Intraoperative Cancer Assessment
Source: Cancers (Basel). 2023 Apr 5;15(7):2162. doi: 10.3390/cancers15072162 (PMC10093366; doi:10.3390/cancers15072162)
Supplement: Supplementary file 1 [file cancers-15-02162-s001.zip]

Archive with 1 entries (1 files):
- cancers-2157913-supplementary.pdf
